# Supplementary material for: Comparative Effectiveness of Behavioural Sodium-Reduction Interventions for Intensive Systolic Blood Pressure Control in Populations with Elevated Blood Pressure: A Systematic Review and Network Meta-Analysis
Source: Nutrients. 2026 Jan 28;18(3):428. doi: 10.3390/nu18030428 (PMC12899601; doi:10.3390/nu18030428)
Supplement: Supplementary file 1 [file nutrients-18-00428-s001.zip]

Archive with 1 entries (1 files):
- nutrients-4014684-supplementary.pdf
